# Supplementary material for: The effects of walking speed and mobile phone use on the walking dynamics of young adults
Source: Sci Rep. 2021 Jan 13;11:1237. doi: 10.1038/s41598-020-79584-5 (PMC7806980; doi:10.1038/s41598-020-79584-5)
Supplement: Supplementary file 2 — Supplementary Information. [file 41598_2020_79584_MOESM2_ESM.zip]

Archive with 240 entries (240 files):
- Participant1_trial1.png
- Participant1_trial10.png
- Participant1_trial11.png
- Participant1_trial12.png
- Participant1_trial2.png
- Participant1_trial3.png
- Participant1_trial4.png
- Participant1_trial5.png
- Participant1_trial6.png
- Participant1_trial7.png
- Participant1_trial8.png
- Participant1_trial9.png
- Participant10_trial1.png
- Participant10_trial10.png
- Participant10_trial11.png
- Participant10_trial12.png
- Participant10_trial2.png
- Participant10_trial3.png
- Participant10_trial4.png
- Participant10_trial5.png
- Participant10_trial6.png
- Participant10_trial7.png
- Participant10_trial8.png
- Participant10_trial9.png
- Participant11_trial1.png
- Participant11_trial10.png
- Participant11_trial11.png
- Participant11_trial12.png
- Participant11_trial2.png
- Participant11_trial3.png
- Participant11_trial4.png
- Participant11_trial5.png
- Participant11_trial6.png
- Participant11_trial7.png
- Participant11_trial8.png
- Participant11_trial9.png
- Participant12_trial1.png
- Participant12_trial10.png
- Participant12_trial11.png
- Participant12_trial12.png
- Participant12_trial2.png
- Participant12_trial3.png
- Participant12_trial4.png
- Participant12_trial5.png
- Participant12_trial6.png
- Participant12_trial7.png
- Participant12_trial8.png
- Participant12_trial9.png
- Participant13_trial1.png
- Participant13_trial10.png
- Participant13_trial11.png
- Participant13_trial12.png
- Participant13_trial2.png
- Participant13_trial3.png
- Participant13_trial4.png
- Participant13_trial5.png
- Participant13_trial6.png
- Participant13_trial7.png
- Participant13_trial8.png
- Participant13_trial9.png
- Participant14_trial1.png
- Participant14_trial10.png
- Participant14_trial11.png
- Participant14_trial12.png
- Participant14_trial2.png
- Participant14_trial3.png
- Participant14_trial4.png
- Participant14_trial5.png
- Participant14_trial6.png
- Participant14_trial7.png
- Participant14_trial8.png
- Participant14_trial9.png
- Participant15_trial1.png
- Participant15_trial10.png
- Participant15_trial11.png
- Participant15_trial12.png
- Participant15_trial2.png
- Participant15_trial3.png
- Participant15_trial4.png
- Participant15_trial5.png
- Participant15_trial6.png
- Participant15_trial7.png
- Participant15_trial8.png
- Participant15_trial9.png
- Participant16_trial1.png
- Participant16_trial10.png
- Participant16_trial11.png
- Participant16_trial12.png
- Participant16_trial2.png
- Participant16_trial3.png
- Participant16_trial4.png
- Participant16_trial5.png
- Participant16_trial6.png
- Participant16_trial7.png
- Participant16_trial8.png
- Participant16_trial9.png
- Participant17_trial1.png
- Participant17_trial10.png
- Participant17_trial11.png
- Participant17_trial12.png
- Participant17_trial2.png
- Participant17_trial3.png
- Participant17_trial4.png
- Participant17_trial5.png
- Participant17_trial6.png
- Participant17_trial7.png
- Participant17_trial8.png
- Participant17_trial9.png
- Participant18_trial1.png
- Participant18_trial10.png
- Participant18_trial11.png
- Participant18_trial12.png
- Participant18_trial2.png
- Participant18_trial3.png
- Participant18_trial4.png
- Participant18_trial5.png
- Participant18_trial6.png
- Participant18_trial7.png
- Participant18_trial8.png
- Participant18_trial9.png
- Participant19_trial1.png
- Participant19_trial10.png
- Participant19_trial11.png
- Participant19_trial12.png
- Participant19_trial2.png
- Participant19_trial3.png
- Participant19_trial4.png
- Participant19_trial5.png
- Participant19_trial6.png
- Participant19_trial7.png
- Participant19_trial8.png
- Participant19_trial9.png
- Participant2_trial1.png
- Participant2_trial10.png
- Participant2_trial11.png
- Participant2_trial12.png
- Participant2_trial2.png
- Participant2_trial3.png
- Participant2_trial4.png
- Participant2_trial5.png
- Participant2_trial6.png
- Participant2_trial7.png
- Participant2_trial8.png
- Participant2_trial9.png
- Participant20_trial1.png
- Participant20_trial10.png
- Participant20_trial11.png
- Participant20_trial12.png
- Participant20_trial2.png
- Participant20_trial3.png
- Participant20_trial4.png
- Participant20_trial5.png
- Participant20_trial6.png
- Participant20_trial7.png
- Participant20_trial8.png
- Participant20_trial9.png
- Participant3_trial1.png
- Participant3_trial10.png
- Participant3_trial11.png
- Participant3_trial12.png
- Participant3_trial2.png
- Participant3_trial3.png
- Participant3_trial4.png
- Participant3_trial5.png
- Participant3_trial6.png
- Participant3_trial7.png
- Participant3_trial8.png
- Participant3_trial9.png
- Participant4_trial1.png
- Participant4_trial10.png
- Participant4_trial11.png
- Participant4_trial12.png
- Participant4_trial2.png
- Participant4_trial3.png
- Participant4_trial4.png
- Participant4_trial5.png
- Participant4_trial6.png
- Participant4_trial7.png
- Participant4_trial8.png
- Participant4_trial9.png
- Participant5_trial1.png
- Participant5_trial10.png
- Participant5_trial11.png
- Participant5_trial12.png
- Participant5_trial2.png
- Participant5_trial3.png
- Participant5_trial4.png
- Participant5_trial5.png
- Participant5_trial6.png
- Participant5_trial7.png
- Participant5_trial8.png
- Participant5_trial9.png
- Participant6_trial1.png
- Participant6_trial10.png
- Participant6_trial11.png
- Participant6_trial12.png
- Participant6_trial2.png
- Participant6_trial3.png
- Participant6_trial4.png
- Participant6_trial5.png
- Participant6_trial6.png
- Participant6_trial7.png
- Participant6_trial8.png
- Participant6_trial9.png
- Participant7_trial1.png
- Participant7_trial10.png
- Participant7_trial11.png
- Participant7_trial12.png
- Participant7_trial2.png
- Participant7_trial3.png
- Participant7_trial4.png
- Participant7_trial5.png
- Participant7_trial6.png
- Participant7_trial7.png
- Participant7_trial8.png
- Participant7_trial9.png
- Participant8_trial1.png
- Participant8_trial10.png
- Participant8_trial11.png
- Participant8_trial12.png
- Participant8_trial2.png
- Participant8_trial3.png
- Participant8_trial4.png
- Participant8_trial5.png
- Participant8_trial6.png
- Participant8_trial7.png
- Participant8_trial8.png
- Participant8_trial9.png
- Participant9_trial1.png
- Participant9_trial10.png
- Participant9_trial11.png
- Participant9_trial12.png
- Participant9_trial2.png
- Participant9_trial3.png
- Participant9_trial4.png
- Participant9_trial5.png
- Participant9_trial6.png
- Participant9_trial7.png
- Participant9_trial8.png
- Participant9_trial9.png
